# Supplementary material for: The effect of emphysema on readmission and survival among smokers with heart failure
Source: PLoS One. 2018 Jul 30;13(7):e0201376. doi: 10.1371/journal.pone.0201376 (PMC6066229; doi:10.1371/journal.pone.0201376)
Supplement: S1 Table — (CSV) [file pone.0201376.s001.csv]

SUBJECT	EMPHYSEMA	DEATH	READMISSION	EJECTION FRACTION
1	1	1	1	24
2	0	0	1	35
3	0	0	1	69
4	1	0	1	15
5	0	0	1	30
6	0	0	0	15
7	0	1	0	62
8	0	1	0	13
9	0	0	0	66
10	0	0	1	63
11	0	0	0	16
12	1	1	0	28
13	0	0	0	30
14	1	1	1	27
15	1	0	1	66
16	0	0	0	70
17	0	0	0	31
18	1	0	0	70
19	0	0	1	55
20	0	0	1	65
21	0	0	0	57
22	0	0	1	61
23	0	0	0	35
24	1	0	1	52
25	1	1	0	19
26	0	0	0	35
27	0	0	1	30
28	0	0	1	22
29	0	0	0	51
30	1	0	1	64
31	1	0	0	70
32	1	0	1	61
33	1	1	0	35
34	1	0	1	65
35	1	1	1	70
36	0	0	0	69
37	0	0	0	20
38	1	1	1	60
39	0	1	0	35
40	0	0	0	64
41	0	0	0	65
42	0	0	0	68
43	1	1	1	67
44	0	0	1	17
45	0	0	1	16
46	0	0	0	64
47	1	0	1	52
48	0	0	1	45
49	0	1	0	57
50	0	1	0	55
51	1	1	1	31
52	0	0	1	22
53	0	0	1	55
54	0	0	0	73
55	1	0	1	32
56	0	0	0	52
57	1	0	1	30
58	0	0	0	36
59	0	0	0	56
60	0	1	0	60
61	0	0	0	27
62	0	0	0	65
63	1	1	0	70
64	0	0	0	39
65	0	0	1	68
66	0	0	1	55
67	0	0	0	60
68	0	0	0	14
69	1	1	0	63
70	1	0	1	70
71	1	1	1	40
72	0	0	0	25
73	1	1	1	15
74	0	1	1	29
75	0	0	1	32
76	1	0	1	20
77	0	0	0	42
78	0	0	0	50
79	0	0	1	65
80	1	1	0	72
81	0	0	0	20
82	1	1	1	57
83	0	0	0	58
84	1	0	1	28
85	1	0	0	18
86	0	0	0	40
87	1	0	0	29
88	0	0	1	69
89	0	0	0	42
90	1	0	1	61
91	1	0	0	16
92	1	0	1	32
93	1	0	1	72
94	1	0	0	39
95	0	1	1	58
96	1	1	1	29
97	0	0	0	40
98	1	0	1	21
99	1	0	1	65
100	1	0	0	31
101	1	0	1	40
102	0	0	1	70
103	0	0	1	18
104	0	0	0	30
105	0	0	0	68
106	0	1	0	54
107	0	0	0	47
108	0	1	0	50
109	0	0	1	53
110	0	0	1	70
111	0	0	0	65
112	1	1	1	54
113	0	0	0	62
114	0	0	0	62
115	1	0	0	19
116	1	0	0	56
117	1	0	1	58
118	1	1	0	24
119	1	0	1	66
120	0	0	0	59
121	0	0	1	30
122	0	0	1	12
123	1	1	1	65
124	0	1	0	17
125	0	0	0	30
126	0	0	0	57
127	0	0	0	61
128	1	0	0	30
129	1	0	0	27
130	0	1	0	40
131	1	0	0	22
132	1	0	1	58
133	0	0	0	49
134	1	1	1	37
135	1	1	1	52
136	1	0	0	60
137	1	0	1	71
138	0	0	0	69
139	0	0	0	66
140	1	0	1	14
141	1	0	1	32
142	1	0	0	60
143	0	0	0	32
144	0	0	0	41
145	0	0	1	60
46	1	1	0	50
147	1	1	1	40
148	1	0	1	52
149	1	1	0	27
150	0	0	0	65
151	0	0	0	42
152	0	0	1	57
153	0	1	0	46
154	1	0	0	47
155	1	1	0	45
156	1	0	1	54
157	0	0	1	65
158	0	0	0	34
159	0	0	1	28
160	1	0	1	35
161	0	0	1	45
162	1	0	0	38
163	1	0	1	60
164	1	0	1	24
165	1	0	0	68
166	1	0	0	56
167	1	0	0	27
168	0	0	0	47
169	1	1	1	27
170	0	0	1	60
171	0	0	0	67
172	1	0	0	42
173	1	0	1	57
174	1	1	1	68
175	1	0	0	64
176	0	0	0	39
177	0	0	1	25
178	0	0	1	25
179	1	0	0	19
180	0	0	1	17
181	1	1	1	46
182	1	0	0	50
183	0	0	1	60
184	0	0	1	29
185	1	0	0	45
186	0	0	0	62
187	0	0	1	66
188	0	0	0	54
189	1	0	1	21
190	0	0	0	70
191	1	1	1	58
192	1	1	1	18
193	1	1	1	66
194	1	0	0	54
195	0	0	1	60
196	0	0	1	20
197	0	1	1	25
198	1	0	1	54
199	1	0	1	50
200	0	0	0	53
201	0	0	0	60
202	1	0	1	60
203	1	0	0	35
204	0	1	0	35
205	1	1	1	66
206	0	0	0	58
207	1	0	0	35
208	0	0	1	18
209	0	0	1	66
210	0	1	1	30
211	1	1	1	27
212	1	1	0	60
213	1	0	1	43
214	1	0	1	30
215	1	0	1	13
216	0	1	0	55
217	1	0	1	45
218	0	0	0	65
219	0	0	0	63
220	1	0	0	37
221	1	1	1	67
222	1	0	1	70
223	0	0	1	30
224	0	1	1	73
225	1	0	1	64
